# Supplementary material for: Efficacy and Safety of Bacillus coagulans IDCC 1201 for Sleep Improvement in Adults with Sleep Disturbance: A Randomized, Double-Blind, Placebo-Controlled Polysomnographic Study
Source: Nutrients. 2026 May 11;18(10):1525. doi: 10.3390/nu18101525 (PMC13210199; doi:10.3390/nu18101525)
Supplement: Supplementary file 1 [file nutrients-18-01525-s001.zip]

Archive with 2 entries (2 files):
- ★Supplementary Table S1.pdf
- ★Supplementary Table S2.pdf
